# Supplementary material for: Home at last: the enigmatic genera Eriachaenium and Adenocaulon (Compositae, Mutisioideae, Mutisieae, Adenocaulinae)
Source: PhytoKeys. 2016 Feb 11;(60):1–19. doi: 10.3897/phytokeys.60.6795 (PMC4816987; doi:10.3897/phytokeys.60.6795)
Supplement: XML Treatment for Adenocaulinae [file phytokeys.60.6795-treatment1.xml]

<!DOCTYPE tp:taxon-treatment
  PUBLIC "-//TaxonX//DTD Taxonomic Treatment Publishing DTD v0 20100105//EN" "tax-treatment-NSO.dtd">
<tp:taxon-treatment xmlns:tp="http://www.plazi.org/taxpub"><tp:treatment-meta><kwd-group><label>Taxon classification</label><kwd><named-content content-type="kingdom">Plantae</named-content></kwd><kwd><named-content content-type="order">Asterales</named-content></kwd><kwd><named-content content-type="family">Asteraceae</named-content></kwd></kwd-group><mixed-citation publication-type="journal"><person-group><name><surname>Funk</surname><given-names>Vicki A.</given-names></name><name><surname>Pasini</surname><given-names>Eduardo</given-names></name><name><surname>Bonifacino</surname><given-names>J. Mauricio</given-names></name><name><surname>Katinas</surname><given-names>Liliana</given-names></name></person-group><article-title>Home at last: the enigmatic genera <italic><tp:taxon-name><tp:taxon-name-part taxon-name-part-type="genus">Eriachaenium</tp:taxon-name-part></tp:taxon-name></italic> and <italic><tp:taxon-name><tp:taxon-name-part taxon-name-part-type="genus">Adenocaulon</tp:taxon-name-part></tp:taxon-name></italic> (<tp:taxon-name><tp:taxon-name-part taxon-name-part-type="family">Compositae</tp:taxon-name-part></tp:taxon-name>, <tp:taxon-name><tp:taxon-name-part taxon-name-part-type="subfamily">Mutisioideae</tp:taxon-name-part></tp:taxon-name>, <tp:taxon-name><tp:taxon-name-part taxon-name-part-type="tribe">Mutisieae</tp:taxon-name-part></tp:taxon-name>, <tp:taxon-name><tp:taxon-name-part taxon-name-part-type="subtribe">Adenocaulinae</tp:taxon-name-part></tp:taxon-name>)</article-title><source>PhytoKeys</source><day>11</day><month>2</month><year>2016</year><volume>2016</volume><issue>60</issue><fpage>1</fpage><lpage>19</lpage><pub-id pub-id-type="doi">10.3897/phytokeys.60.6795</pub-id></mixed-citation></tp:treatment-meta><tp:nomenclature><label>Subtribe</label><tp:taxon-name>
              <tp:taxon-name-part taxon-name-part-type="subtribe">Adenocaulinae</tp:taxon-name-part>
            </tp:taxon-name><tp:nomenclature-citation-list><tp:nomenclature-citation><tp:taxon-name>
              <tp:taxon-name-part taxon-name-part-type="subtribe">Adenocaulinae</tp:taxon-name-part>
            </tp:taxon-name><comment>A. Gray, Syn. Fl. N. Amer. 1(2): 59. 1884 (as “Adenocauleae”). TYPE: <tp:taxon-name><tp:taxon-name-part taxon-name-part-type="genus">Adenocaulon</tp:taxon-name-part></tp:taxon-name> Hook.</comment></tp:nomenclature-citation></tp:nomenclature-citation-list></tp:nomenclature><tp:treatment-sec sec-type="Description"><title>Description.</title><p>
              <italic>Herbs</italic> perennial, dwarf or scapiform with cylindrical or planate rhizomes, stems simple, erect or prostrate to ascending, glabrous or with stipitate-glandular hairs. <italic>Leaves</italic> glabrous to subglabrous above, tomentose beneath; basal leaves alternate or rosulate to sub-rosulate; sessile or petiolate to pseudopetiolate; blades oblanceolate, elliptic, ovate, obovate, to deltoid, margin entire to lyrate, pinnately or palmately veined, glabrous to subglabrous above, tomentose beneath. <italic>Inflorescences</italic> terminal or axillar, monocephalous or laxly racemose to corymbose, pedunculate; heads heterogamous, disciform; receptacle epaleate; involucre uniseriate. <italic>Florets</italic> dimorphic; marginal florets female, with or without staminodes, corolla sub-bilabiate (3+1 corolla lips), tubular-funnelform, shortly to deeply 4- to 5-lobed, rarely bilabiate; central florets bisexual or male with a rudimentary ovary, corolla tubular-funnelform, deeply 5-lobed; anther apical appendages rounded to acute at the apex, basally constricted and demarcated from the thecae, basally auriculate with tails very short, smooth to slightly papillose, filament with anther collar; style shortly bifid, branches dorsally papillose. <italic>Achenes</italic> truncate at the apex, densely pubescent, shaggy (long, filiform, uniseriate hairs) or glandulose (glandular multiseriate capitate hairs), dimorphic, marginal cypselae conspicuously bigger than the central ones; pappus absent. Pollen spheroidal to prolate, tricolporate, exine <italic><tp:taxon-name><tp:taxon-name-part taxon-name-part-type="genus">Mutisia</tp:taxon-name-part></tp:taxon-name></italic> type, microechinate.</p><p>The subtribe <tp:taxon-name><tp:taxon-name-part taxon-name-part-type="subtribe">Adenocaulinae</tp:taxon-name-part></tp:taxon-name> was described by <xref ref-type="bibr" rid="B19">Gray (1873)</xref>, on the basis of the genus <italic><tp:taxon-name><tp:taxon-name-part taxon-name-part-type="genus">Adenocaulon</tp:taxon-name-part></tp:taxon-name></italic>, for the tribe <tp:taxon-name><tp:taxon-name-part taxon-name-part-type="tribe">Inuleae</tp:taxon-name-part></tp:taxon-name>. <xref ref-type="bibr" rid="B43">Rydberg (1917)</xref> raised the subtribe to the independent tribe Adenocauleae, also with <italic><tp:taxon-name><tp:taxon-name-part taxon-name-part-type="genus">Adenocaulon</tp:taxon-name-part></tp:taxon-name></italic> as its only genus. Further, <xref ref-type="bibr" rid="B10">Cabrera (1961)</xref> returned to Gray’s concept and re-described the subtribe <tp:taxon-name><tp:taxon-name-part taxon-name-part-type="subtribe">Adenocaulinae</tp:taxon-name-part></tp:taxon-name> for the tribe <tp:taxon-name><tp:taxon-name-part taxon-name-part-type="tribe">Inuleae</tp:taxon-name-part></tp:taxon-name>, but this time the subtribe included the genera <italic><tp:taxon-name><tp:taxon-name-part taxon-name-part-type="genus">Adenocaulon</tp:taxon-name-part></tp:taxon-name></italic> and <italic><tp:taxon-name><tp:taxon-name-part taxon-name-part-type="genus">Eriachaenium</tp:taxon-name-part></tp:taxon-name></italic>. Despite the addition of <italic><tp:taxon-name><tp:taxon-name-part taxon-name-part-type="genus">Eriachaenium</tp:taxon-name-part></tp:taxon-name></italic>, no emendation of Gray’s subtribe concept is needed because the short and general description of Gray includes the features common to both genera.</p><!--PageBreak--></tp:treatment-sec><ref-list><ref id="B19"><mixed-citation xmlns:xlink="http://www.w3.org/1999/xlink" xlink:type="simple">
          <person-group><name name-style="western"><surname>Gray</surname><given-names>A</given-names></name></person-group> (<year>1873</year>) <article-title>Notes on <tp:taxon-name><tp:taxon-name-part taxon-name-part-type="family">Compositae</tp:taxon-name-part></tp:taxon-name> and characters of certain genera and species.</article-title> <source>Proceedings of the America Academy of Arts and Sciences</source> <volume>8</volume>: <fpage>631</fpage>–<lpage>661</lpage>. doi: <ext-link xlink:type="simple" ext-link-type="doi" xlink:href="10.2307/25138423">10.2307/25138423</ext-link></mixed-citation></ref><ref id="B43"><mixed-citation xmlns:xlink="http://www.w3.org/1999/xlink" xlink:type="simple">
          <person-group><name name-style="western"><surname>Rydberg</surname><given-names>PA</given-names></name></person-group> (<year>1917</year>) <source>Flora of the Rocky Mountains and Adjacent Plains</source>. <comment>Published by the author</comment>, <publisher-loc>New York</publisher-loc>.</mixed-citation></ref><ref id="B10"><mixed-citation xmlns:xlink="http://www.w3.org/1999/xlink" xlink:type="simple">
          <person-group><name name-style="western"><surname>Cabrera</surname><given-names>AL</given-names></name></person-group> (<year>1961</year>) <article-title>Compuestas argentinas: clave para la determinacidn de los g6neros.</article-title> <source>Revista del Museo Argentino de Ciencias Naturales “Bernardino Rivadavia” e Instituto Nacional de Investigacion de las Ciencias Naturales: Ciencias Botanicas</source> <volume>2</volume>: <fpage>291</fpage>–<lpage>362</lpage>.</mixed-citation></ref></ref-list></tp:taxon-treatment>
