# Supplementary material for: Home at last: the enigmatic genera Eriachaenium and Adenocaulon (Compositae, Mutisioideae, Mutisieae, Adenocaulinae)
Source: PhytoKeys. 2016 Feb 11;(60):1–19. doi: 10.3897/phytokeys.60.6795 (PMC4816987; doi:10.3897/phytokeys.60.6795)
Supplement: XML Treatment for Eriachaenium [file phytokeys.60.6795-treatment2.xml]

<!DOCTYPE tp:taxon-treatment
  PUBLIC "-//TaxonX//DTD Taxonomic Treatment Publishing DTD v0 20100105//EN" "tax-treatment-NSO.dtd">
<tp:taxon-treatment xmlns:tp="http://www.plazi.org/taxpub"><tp:treatment-meta><kwd-group><label>Taxon classification</label><kwd><named-content content-type="kingdom">Plantae</named-content></kwd><kwd><named-content content-type="order">Asterales</named-content></kwd><kwd><named-content content-type="family">Asteraceae</named-content></kwd></kwd-group><mixed-citation publication-type="journal"><person-group><name><surname>Funk</surname><given-names>Vicki A.</given-names></name><name><surname>Pasini</surname><given-names>Eduardo</given-names></name><name><surname>Bonifacino</surname><given-names>J. Mauricio</given-names></name><name><surname>Katinas</surname><given-names>Liliana</given-names></name></person-group><article-title>Home at last: the enigmatic genera <italic><tp:taxon-name><tp:taxon-name-part taxon-name-part-type="genus">Eriachaenium</tp:taxon-name-part></tp:taxon-name></italic> and <italic><tp:taxon-name><tp:taxon-name-part taxon-name-part-type="genus">Adenocaulon</tp:taxon-name-part></tp:taxon-name></italic> (<tp:taxon-name><tp:taxon-name-part taxon-name-part-type="family">Compositae</tp:taxon-name-part></tp:taxon-name>, <tp:taxon-name><tp:taxon-name-part taxon-name-part-type="subfamily">Mutisioideae</tp:taxon-name-part></tp:taxon-name>, <tp:taxon-name><tp:taxon-name-part taxon-name-part-type="tribe">Mutisieae</tp:taxon-name-part></tp:taxon-name>, <tp:taxon-name><tp:taxon-name-part taxon-name-part-type="subtribe">Adenocaulinae</tp:taxon-name-part></tp:taxon-name>)</article-title><source>PhytoKeys</source><day>11</day><month>2</month><year>2016</year><volume>2016</volume><issue>60</issue><fpage>1</fpage><lpage>19</lpage><pub-id pub-id-type="doi">10.3897/phytokeys.60.6795</pub-id></mixed-citation></tp:treatment-meta><tp:nomenclature><tp:taxon-name>
              <tp:taxon-name-part taxon-name-part-type="genus">Eriachaenium</tp:taxon-name-part>
            </tp:taxon-name><tp:taxon-authority>Sch. Bip.</tp:taxon-authority><xref ref-type="fig" rid="F1">Figures 1</xref><xref ref-type="fig" rid="F2">, 2</xref><tp:nomenclature-citation-list><tp:nomenclature-citation><tp:taxon-name><tp:taxon-name-part taxon-name-part-type="genus">Eriachaenium</tp:taxon-name-part></tp:taxon-name><comment> Sch. Bip. Flora 38: 120. 1855. TYPE: <italic><tp:taxon-name><tp:taxon-name-part taxon-name-part-type="genus">Eriachaenium</tp:taxon-name-part> <tp:taxon-name-part taxon-name-part-type="species">magellanicum</tp:taxon-name-part></tp:taxon-name></italic> Sch. Bip.</comment></tp:nomenclature-citation></tp:nomenclature-citation-list></tp:nomenclature><tp:treatment-sec sec-type="Etymology"><title>Etymology.</title><p>From the Greek <italic>erion</italic>, wool, and the Latin <italic>achaenium</italic>, a type of fruit, describing the villose fruits.</p></tp:treatment-sec><tp:treatment-sec sec-type="Description"><title>Description.</title><p>
              <italic>Herbs</italic> perennial, dwarf, with stout, oblique to vertical rhizomes that are compressed laterally, stems prostrate to ascending. <italic>Leaves</italic> alternate; sessile, clasping; blades oblanceolate, pinnately veined, margin entire to undulate-dentate, glabrous to subglabrous above, tomentose beneath. <italic>Inflorescence</italic> monocephalous, axillar; heads pedunculate, heterogamous, disciform; receptacle epaleate; involucre uniseriate. <italic>Florets</italic> dimorphic; marginal florets female with staminodes, corolla tubular-funnelform, deeply 4-lobed; central florets bisexual or male with a rudimentary ovary, corolla tubular-funnelform, deeply 5-lobed; anther apical appendages rounded to acute, basally constricted and demarcated from the thecae, anthers dark, basally auriculate with tails very short, smooth to slightly papillose; style bilobed, dorsally papillose. <italic>Achenes</italic> truncate at the apex, densely pubescent, dimorphic, the marginal achenes conspicuously bigger than the central ones; pappus absent. [modified from <xref ref-type="bibr" rid="B31">Katinas et al. 2008</xref>]</p><p>Pollen spheroidal to prolate, spheroidal or elliptic in equatorial view, circular in polar view, medium size, P × E = (30–36 × 24–30) µm. Tricolporate, colpi long with thin margin and microgranulate membrane, mesoaperture diffuse. Exine <italic><tp:taxon-name><tp:taxon-name-part taxon-name-part-type="genus">Mutisia</tp:taxon-name-part></tp:taxon-name></italic> type, microechinate, 2–6 µm thick, slightly slender at the poles. Ratio ectosexine/endosexine: 1:1.5; 1:2. Nexine 1.5 µm thick. SEM: tectum punctate.</p><p>Habitat and distribution. Genus with only one species, <italic><tp:taxon-name><tp:taxon-name-part taxon-name-part-type="genus">Eriachaenium</tp:taxon-name-part> <tp:taxon-name-part taxon-name-part-type="species">magellanicum</tp:taxon-name-part></tp:taxon-name></italic> Sch. Bip., endemic to Patagonia in Argentina and Chile (Fig. <xref ref-type="fig" rid="F3">3</xref>). It grows in mud, sand, and pebbles either along the margins of inland somewhat saline lakes or near the coast in estuaries (<xref ref-type="bibr" rid="B35">Morore 1983</xref> and field observations).</p></tp:treatment-sec><tp:treatment-sec sec-type="Species list"><title>Species list.</title><p>
              <italic><tp:taxon-name><tp:taxon-name-part taxon-name-part-type="genus">Eriachaenium</tp:taxon-name-part> <tp:taxon-name-part taxon-name-part-type="species">magellanicum</tp:taxon-name-part></tp:taxon-name></italic> Sch. Bip., Flora 38: 121. 1855.</p></tp:treatment-sec><tp:treatment-sec><!--Section generated to contain objects referenced in tp:taxon-treatment.--><fig id="F1" position="float" orientation="portrait"><label>Figure 1.</label><caption><p>
          <italic><tp:taxon-name><tp:taxon-name-part taxon-name-part-type="genus">Eriachaenium</tp:taxon-name-part></tp:taxon-name></italic>. <bold>A</bold> General habitat, muddy shores of temporal lakes; central Chubut (Argentina) <bold>B</bold> Habit detail; notice stems adpressed to the ground <bold>C</bold> Lateral view of rhizome <bold>D</bold> Dorsal view of rhizome; compare with C and note the flattened nature of rhizome <bold>E</bold> Close up of leaves, note the bullate condition. <bold>F</bold> Detail of heads <bold>G</bold> Detail of heads; arrows point marginal florets. (Photos by M. Bonifacino)</p></caption><graphic xmlns:xlink="http://www.w3.org/1999/xlink" xlink:href="phytokeys-060-001-g001.jpg" position="float" orientation="portrait" xlink:type="simple" id="oo_77432.jpg"/></fig><fig id="F2" position="float" orientation="portrait"><label>Figure 2.</label><caption><p>
          <italic><tp:taxon-name><tp:taxon-name-part taxon-name-part-type="genus">Eriachaenium</tp:taxon-name-part> <tp:taxon-name-part taxon-name-part-type="species">magellanicum</tp:taxon-name-part></tp:taxon-name></italic> (from <xref ref-type="bibr" rid="B30">Katinas 2000</xref>). <bold>A</bold> habit <bold>B</bold> head <bold>C</bold> involucral bract <bold>D</bold> marginal floret <bold>E</bold> marginal floret opened showing the staminodes <bold>F</bold> central floret <bold>G</bold> marginal achene <bold>H</bold> central achene <bold>I</bold> upper part of style <bold>J</bold> stamen <bold>K</bold> cypsela hair flagellate, filiform. (<italic><tp:taxon-name><tp:taxon-name-part taxon-name-part-type="genus">Eriachaenium</tp:taxon-name-part> <tp:taxon-name-part taxon-name-part-type="species">magellanicum</tp:taxon-name-part></tp:taxon-name></italic>: <bold>A</bold> <italic>Birabén and Birabén 242</italic> <named-content xmlns:xlink="http://www.w3.org/1999/xlink" content-type="dwc:institutional_code" xlink:type="simple">LP</named-content>; <bold>B–F, I–K</bold> <italic>Sleumer 908</italic> <named-content xmlns:xlink="http://www.w3.org/1999/xlink" content-type="dwc:institutional_code" xlink:type="simple">LP</named-content>; <bold>G–H</bold> <named-content xmlns:xlink="http://www.w3.org/1999/xlink" content-type="dwc:institutional_code" xlink:type="simple">LP</named-content> <italic>s.n. ex</italic> <named-content xmlns:xlink="http://www.w3.org/1999/xlink" content-type="dwc:institutional_code" xlink:type="simple">LPS</named-content> <italic>13745</italic>)</p></caption><graphic xmlns:xlink="http://www.w3.org/1999/xlink" xlink:href="phytokeys-060-001-g002.jpg" position="float" orientation="portrait" xlink:type="simple" id="oo_77433.jpg"/></fig><fig id="F3" position="float" orientation="portrait"><label>Figure 3.</label><caption><p>Map showing distribution of <italic><tp:taxon-name><tp:taxon-name-part taxon-name-part-type="genus">Eriachaenium</tp:taxon-name-part></tp:taxon-name></italic> and <italic><tp:taxon-name><tp:taxon-name-part taxon-name-part-type="genus">Adenocaulon</tp:taxon-name-part></tp:taxon-name></italic>.</p></caption><graphic xmlns:xlink="http://www.w3.org/1999/xlink" xlink:href="phytokeys-060-001-g003.jpg" position="float" orientation="portrait" xlink:type="simple" id="oo_77434.jpg"/></fig></tp:treatment-sec><ref-list><ref id="B30"><mixed-citation xmlns:xlink="http://www.w3.org/1999/xlink" xlink:type="simple">
          <person-group><name name-style="western"><surname>Katinas</surname><given-names>L</given-names></name></person-group> (<year>2000</year>) <article-title>Implications of morphological phylogenetics for the placement of the genera <italic><tp:taxon-name><tp:taxon-name-part taxon-name-part-type="genus">Adenocaulon</tp:taxon-name-part></tp:taxon-name></italic> and <italic><tp:taxon-name><tp:taxon-name-part taxon-name-part-type="genus">Eriachaenium</tp:taxon-name-part></tp:taxon-name></italic> (<tp:taxon-name><tp:taxon-name-part taxon-name-part-type="family">Asteraceae</tp:taxon-name-part></tp:taxon-name>).</article-title> <source>Plant Systematics and Evolution</source> <volume>223</volume>: <fpage>229</fpage>–<lpage>250</lpage>. doi: <ext-link xlink:type="simple" ext-link-type="doi" xlink:href="10.1007/BF00985282">10.1007/BF00985282</ext-link></mixed-citation></ref><ref id="B31"><mixed-citation xmlns:xlink="http://www.w3.org/1999/xlink" xlink:type="simple">
          <person-group><name name-style="western"><surname>Katinas</surname><given-names>L</given-names></name><name name-style="western"><surname>Pruski</surname><given-names>JF</given-names></name><name name-style="western"><surname>Sancho</surname><given-names>G</given-names></name><name name-style="western"><surname>TellerÍa</surname><given-names>MC</given-names></name></person-group> (<year>2008</year>) <article-title>The subfamily <tp:taxon-name><tp:taxon-name-part taxon-name-part-type="subfamily">Mutisioideae</tp:taxon-name-part></tp:taxon-name> (<tp:taxon-name><tp:taxon-name-part taxon-name-part-type="family">Asteraceae</tp:taxon-name-part></tp:taxon-name>).</article-title> <source>Botanical Review</source> <volume>74</volume>: <fpage>469</fpage>–<lpage>716</lpage>. doi: <ext-link xlink:type="simple" ext-link-type="doi" xlink:href="10.1007/s12229-008-9016-6">10.1007/s12229-008-9016-6</ext-link></mixed-citation></ref><ref id="B35"><mixed-citation xmlns:xlink="http://www.w3.org/1999/xlink" xlink:type="simple">
          <person-group><name name-style="western"><surname>Moore</surname><given-names>DM</given-names></name></person-group> (<year>1983</year>) <source>Flora of Tierra del Fuego</source>. <publisher-name>Anthony Nelson</publisher-name>, <publisher-loc>Shropshire, England</publisher-loc>.</mixed-citation></ref></ref-list></tp:taxon-treatment>
