# Supplementary material for: Home at last: the enigmatic genera Eriachaenium and Adenocaulon (Compositae, Mutisioideae, Mutisieae, Adenocaulinae)
Source: PhytoKeys. 2016 Feb 11;(60):1–19. doi: 10.3897/phytokeys.60.6795 (PMC4816987; doi:10.3897/phytokeys.60.6795)
Supplement: XML Treatment for Adenocaulon [file phytokeys.60.6795-treatment3.xml]

<!DOCTYPE tp:taxon-treatment
  PUBLIC "-//TaxonX//DTD Taxonomic Treatment Publishing DTD v0 20100105//EN" "tax-treatment-NSO.dtd">
<tp:taxon-treatment xmlns:tp="http://www.plazi.org/taxpub"><tp:treatment-meta><kwd-group><label>Taxon classification</label><kwd><named-content content-type="kingdom">Plantae</named-content></kwd><kwd><named-content content-type="order">Asterales</named-content></kwd><kwd><named-content content-type="family">Asteraceae</named-content></kwd></kwd-group><mixed-citation publication-type="journal"><person-group><name><surname>Funk</surname><given-names>Vicki A.</given-names></name><name><surname>Pasini</surname><given-names>Eduardo</given-names></name><name><surname>Bonifacino</surname><given-names>J. Mauricio</given-names></name><name><surname>Katinas</surname><given-names>Liliana</given-names></name></person-group><article-title>Home at last: the enigmatic genera <italic><tp:taxon-name><tp:taxon-name-part taxon-name-part-type="genus">Eriachaenium</tp:taxon-name-part></tp:taxon-name></italic> and <italic><tp:taxon-name><tp:taxon-name-part taxon-name-part-type="genus">Adenocaulon</tp:taxon-name-part></tp:taxon-name></italic> (<tp:taxon-name><tp:taxon-name-part taxon-name-part-type="family">Compositae</tp:taxon-name-part></tp:taxon-name>, <tp:taxon-name><tp:taxon-name-part taxon-name-part-type="subfamily">Mutisioideae</tp:taxon-name-part></tp:taxon-name>, <tp:taxon-name><tp:taxon-name-part taxon-name-part-type="tribe">Mutisieae</tp:taxon-name-part></tp:taxon-name>, <tp:taxon-name><tp:taxon-name-part taxon-name-part-type="subtribe">Adenocaulinae</tp:taxon-name-part></tp:taxon-name>)</article-title><source>PhytoKeys</source><day>11</day><month>2</month><year>2016</year><volume>2016</volume><issue>60</issue><fpage>1</fpage><lpage>19</lpage><pub-id pub-id-type="doi">10.3897/phytokeys.60.6795</pub-id></mixed-citation></tp:treatment-meta><tp:nomenclature><tp:taxon-name>
              <tp:taxon-name-part taxon-name-part-type="genus">Adenocaulon</tp:taxon-name-part>
            </tp:taxon-name><tp:taxon-authority>Hook., 1829</tp:taxon-authority><xref ref-type="fig" rid="F4">Figures 4</xref><xref ref-type="fig" rid="F5">, 5</xref><!--PageBreak--><tp:nomenclature-citation-list><tp:nomenclature-citation><tp:taxon-name><tp:taxon-name-part taxon-name-part-type="genus">Adenocaulon</tp:taxon-name-part></tp:taxon-name><comment> Hook., Bot. Misc. 1: 19. 1829. TYPE: <italic><tp:taxon-name><tp:taxon-name-part taxon-name-part-type="genus">Adenocaulon</tp:taxon-name-part> <tp:taxon-name-part taxon-name-part-type="species">bicolor</tp:taxon-name-part></tp:taxon-name></italic> Hook.</comment></tp:nomenclature-citation></tp:nomenclature-citation-list></tp:nomenclature><tp:treatment-sec sec-type="Etymology"><title>Etymology.</title><p>From the Greek <italic>aden</italic>, gland, and <italic>kaulos</italic>, stalk, stem, describing the stalked glandular hairs.</p></tp:treatment-sec><tp:treatment-sec sec-type="Description"><title>Description.</title><p>
              <italic>Herbs</italic> perennial, scapiform with stout rhizomes, stems simple, erect, with stipitate-glandular hairs. <italic>Leaves</italic> glabrous to subglabrous above, tomentose beneath; basal leaves rosulate to sub-rosulate; petiolate to pseudopetiolate; blades elliptic, ovate, obovate, to deltoid, margin entire to lyrate, pinnately to palmately veined; upper leaves similar to the basal ones but few and reduced. <italic>Inflorescence</italic> terminal, laxly racemose to corymbose, on long peduncles; heads pedunculate, heterogamous, disciform; receptacle epaleate; involucre uniseriate. <italic>Florets</italic> dimorphic; marginal florets female, without staminodes, corolla sub-bilabiate (3+1 corolla lips), tubular-funnelform 4- to 5-lobed, rarely bilabiate; central florets male with a rudimentary ovary, corolla tubular-funnelform, deeply 5-lobed; anther apical appendages rounded to acute at the apex, basally constricted and demarcated from the thecae, anthers light colored and basally auriculate with tails very short, smooth; style bilobed, branches dorsally papillose. <italic>Achene</italic> truncate at the apex, pubescent (glandular multiseriate capitate hairs), dimorphic, marginal achenes conspicuously bigger than the central ones; pappus absent. [modified from <xref ref-type="bibr" rid="B31">Katinas et al. 2008</xref>]</p><p>Pollen spheroidal, circular in polar view, medium size, P × E = (26–32 × 26–30) µm. Tricolporate, colpi long with thin margin and microgranulate membrane, mesoaperture diffuse. Exine <italic><tp:taxon-name><tp:taxon-name-part taxon-name-part-type="genus">Mutisia</tp:taxon-name-part></tp:taxon-name></italic> type, microechinate, 4–5 µm thick, slightly slender at the poles. Ratio ectosexine/endosexine: 1:1.5; 1:2. Nexine 1.5 µm thick. SEM: tectum punctate. Note: pollen of <italic><tp:taxon-name><tp:taxon-name-part taxon-name-part-type="genus">Adenocaulon</tp:taxon-name-part> <tp:taxon-name-part taxon-name-part-type="species">bicolor</tp:taxon-name-part></tp:taxon-name></italic> was found to be identical to that of <italic><tp:taxon-name><tp:taxon-name-part taxon-name-part-type="genus">Adenocaulon</tp:taxon-name-part> <tp:taxon-name-part taxon-name-part-type="species">chilense</tp:taxon-name-part></tp:taxon-name></italic> Less.</p><p>Habitat and distribution: Genus of five species with a disjunct distribution in Patagonia, Mesoamerica, northern United States and southern Canada, and temperate southeastern Asia (Fig. <xref ref-type="fig" rid="F3">3</xref>). Inhabits moist forests in the shade of <italic><tp:taxon-name><tp:taxon-name-part taxon-name-part-type="genus">Pinus</tp:taxon-name-part></tp:taxon-name></italic> spp., <italic><tp:taxon-name><tp:taxon-name-part taxon-name-part-type="genus">Quercus</tp:taxon-name-part></tp:taxon-name></italic> spp. and <italic><tp:taxon-name><tp:taxon-name-part taxon-name-part-type="genus">Nothofagus</tp:taxon-name-part></tp:taxon-name></italic> spp. (<xref ref-type="bibr" rid="B5">Bittmann 1990a</xref>, <xref ref-type="bibr" rid="B6">b</xref>, and field observations). Details of the flower morphology, including the differences between the male and female flowers, can be found in <xref ref-type="bibr" rid="B1">Ayers (1900)</xref>.</p></tp:treatment-sec><tp:treatment-sec sec-type="Species list"><title>Species list:</title><p>five species falling into three morphological groups that are biogeographically distinct (according to <xref ref-type="bibr" rid="B7">Blake 1934</xref>):</p><p>
              <bold>Group A: North America and East Asia</bold>
            </p><p>1. <italic><tp:taxon-name><tp:taxon-name-part taxon-name-part-type="genus">Adenocaulon</tp:taxon-name-part> <tp:taxon-name-part taxon-name-part-type="species">bicolor</tp:taxon-name-part></tp:taxon-name></italic> Hook., Bot. Misc. 1: 19. 1830. (British Colombia to south central California, eastward to Montana and sparingly to Michigan)</p><p>
              <italic><tp:taxon-name><tp:taxon-name-part taxon-name-part-type="genus">Adenocaulon</tp:taxon-name-part> <tp:taxon-name-part taxon-name-part-type="species">integrifolium</tp:taxon-name-part></tp:taxon-name></italic> Nutt.</p><p>2. <italic><tp:taxon-name><tp:taxon-name-part taxon-name-part-type="genus">Adenocaulon</tp:taxon-name-part> <tp:taxon-name-part taxon-name-part-type="species">himalaicum</tp:taxon-name-part></tp:taxon-name></italic> Edgew., Trans. Linn. Soc. London 20: 64. 1851. Himalayan region and Japan</p><p>
              <italic><tp:taxon-name><tp:taxon-name-part taxon-name-part-type="genus">Adenocaulon</tp:taxon-name-part> <tp:taxon-name-part taxon-name-part-type="species">adhaerescens</tp:taxon-name-part></tp:taxon-name></italic> Maxim. (described from Japan)</p><p>3 <italic><tp:taxon-name><tp:taxon-name-part taxon-name-part-type="genus">Adenocaulon</tp:taxon-name-part> <tp:taxon-name-part taxon-name-part-type="species">nepalense</tp:taxon-name-part></tp:taxon-name></italic> M. Bittmann, Candollea 45: 403. 1990. Nepal</p><!--PageBreak--><p>
              <bold>Group B: Chiapas, Mexico &amp; Guatemala</bold>
            </p><p>4. <italic><tp:taxon-name><tp:taxon-name-part taxon-name-part-type="genus">Adenocaulon</tp:taxon-name-part> <tp:taxon-name-part taxon-name-part-type="species">lyratum</tp:taxon-name-part></tp:taxon-name></italic> S. F. Blake, J. Wash. Acad. Sci. 24: 435 1934.</p><p>
              <bold>Group C: South America</bold>
            </p><p>5. <italic><tp:taxon-name><tp:taxon-name-part taxon-name-part-type="genus">Adenocaulon</tp:taxon-name-part> <tp:taxon-name-part taxon-name-part-type="species">chilense</tp:taxon-name-part></tp:taxon-name></italic> Less., Linnaea 6: 107. 1831. (Southern Chile and the Magellan region)</p><p>
              <italic><tp:taxon-name><tp:taxon-name-part taxon-name-part-type="genus">Adenocaulon</tp:taxon-name-part> <tp:taxon-name-part taxon-name-part-type="species">lechleri</tp:taxon-name-part></tp:taxon-name></italic> Sch. Bip.</p></tp:treatment-sec><tp:treatment-sec><!--Section generated to contain objects referenced in tp:taxon-treatment.--><fig id="F4" position="float" orientation="portrait"><label>Figure 4.</label><caption><p>
          <italic><tp:taxon-name><tp:taxon-name-part taxon-name-part-type="genus">Adenocaulon</tp:taxon-name-part></tp:taxon-name></italic>. <bold>A</bold> Habitat, understory of <italic><tp:taxon-name><tp:taxon-name-part taxon-name-part-type="genus">Nothofagus</tp:taxon-name-part></tp:taxon-name></italic> dominated forest (Araucanía Region, Chile) <bold>B</bold> Habit <bold>C</bold> Close up of rosette, note the bullate leaves <bold>D</bold> Close up of heads; arrows indicate marginal florets, note the conspicuous glandular trichomes on peduncles and other parts of the inflorescence <bold>E</bold> Close up of fruiting head; note the same trichomes on fruits. (Photos by M. Bonifacino)</p></caption><graphic xmlns:xlink="http://www.w3.org/1999/xlink" xlink:href="phytokeys-060-001-g004.jpg" position="float" orientation="portrait" xlink:type="simple" id="oo_77435.jpg"/></fig><fig id="F5" position="float" orientation="portrait"><label>Figure 5.</label><caption><p>
          <italic><tp:taxon-name><tp:taxon-name-part taxon-name-part-type="genus">Adenocaulon</tp:taxon-name-part></tp:taxon-name></italic> (from <xref ref-type="bibr" rid="B30">Katinas 2000</xref>). <bold>A</bold> habit <bold>B</bold> head <bold>C</bold> involucral bract <bold>D–E</bold> marginal florets <bold>F</bold> central floret <bold>G</bold> central achene <bold>H</bold> marginal achene <bold>I</bold> upper part of style <bold>J</bold> stamen <bold>K</bold> achene hair multiseriate, capitate, glandular. (<italic><tp:taxon-name><tp:taxon-name-part taxon-name-part-type="genus">Adenocaulon</tp:taxon-name-part> <tp:taxon-name-part taxon-name-part-type="species">chilense</tp:taxon-name-part></tp:taxon-name></italic>: <bold>A</bold> <named-content xmlns:xlink="http://www.w3.org/1999/xlink" content-type="dwc:institutional_code" xlink:type="simple">LP</named-content> <italic>s.n. ex</italic> <named-content xmlns:xlink="http://www.w3.org/1999/xlink" content-type="dwc:institutional_code" xlink:type="simple">LPS</named-content> <italic>16554</italic>; <bold>B–D, F</bold> <italic>Cabrera</italic> et al. <italic>23066</italic> <named-content xmlns:xlink="http://www.w3.org/1999/xlink" content-type="dwc:institutional_code" xlink:type="simple">LP</named-content>; <bold>G–H</bold> <italic>Ricardi</italic> et al. <italic>1983</italic> <named-content xmlns:xlink="http://www.w3.org/1999/xlink" content-type="dwc:institutional_code" xlink:type="simple">LP</named-content>. <italic><tp:taxon-name><tp:taxon-name-part taxon-name-part-type="genus">Adenocaulon</tp:taxon-name-part> <tp:taxon-name-part taxon-name-part-type="species">bicolor</tp:taxon-name-part></tp:taxon-name>: E Hedgcock s.n.</italic> <named-content xmlns:xlink="http://www.w3.org/1999/xlink" content-type="dwc:institutional_code" xlink:type="simple">LP</named-content>, <bold>I–K</bold> <italic>Morrison 121</italic> <named-content xmlns:xlink="http://www.w3.org/1999/xlink" content-type="dwc:institutional_code" xlink:type="simple">LP</named-content>)</p></caption><graphic xmlns:xlink="http://www.w3.org/1999/xlink" xlink:href="phytokeys-060-001-g005.jpg" position="float" orientation="portrait" xlink:type="simple" id="oo_77436.jpg"/></fig><fig id="F3" position="float" orientation="portrait"><label>Figure 3.</label><caption><p>Map showing distribution of <italic><tp:taxon-name><tp:taxon-name-part taxon-name-part-type="genus">Eriachaenium</tp:taxon-name-part></tp:taxon-name></italic> and <italic><tp:taxon-name><tp:taxon-name-part taxon-name-part-type="genus">Adenocaulon</tp:taxon-name-part></tp:taxon-name></italic>.</p></caption><graphic xmlns:xlink="http://www.w3.org/1999/xlink" xlink:href="phytokeys-060-001-g003.jpg" position="float" orientation="portrait" xlink:type="simple" id="oo_77434.jpg"/></fig></tp:treatment-sec><ref-list><ref id="B30"><mixed-citation xmlns:xlink="http://www.w3.org/1999/xlink" xlink:type="simple">
          <person-group><name name-style="western"><surname>Katinas</surname><given-names>L</given-names></name></person-group> (<year>2000</year>) <article-title>Implications of morphological phylogenetics for the placement of the genera <italic><tp:taxon-name><tp:taxon-name-part taxon-name-part-type="genus">Adenocaulon</tp:taxon-name-part></tp:taxon-name></italic> and <italic><tp:taxon-name><tp:taxon-name-part taxon-name-part-type="genus">Eriachaenium</tp:taxon-name-part></tp:taxon-name></italic> (<tp:taxon-name><tp:taxon-name-part taxon-name-part-type="family">Asteraceae</tp:taxon-name-part></tp:taxon-name>).</article-title> <source>Plant Systematics and Evolution</source> <volume>223</volume>: <fpage>229</fpage>–<lpage>250</lpage>. doi: <ext-link xlink:type="simple" ext-link-type="doi" xlink:href="10.1007/BF00985282">10.1007/BF00985282</ext-link></mixed-citation></ref><ref id="B31"><mixed-citation xmlns:xlink="http://www.w3.org/1999/xlink" xlink:type="simple">
          <person-group><name name-style="western"><surname>Katinas</surname><given-names>L</given-names></name><name name-style="western"><surname>Pruski</surname><given-names>JF</given-names></name><name name-style="western"><surname>Sancho</surname><given-names>G</given-names></name><name name-style="western"><surname>TellerÍa</surname><given-names>MC</given-names></name></person-group> (<year>2008</year>) <article-title>The subfamily <tp:taxon-name><tp:taxon-name-part taxon-name-part-type="subfamily">Mutisioideae</tp:taxon-name-part></tp:taxon-name> (<tp:taxon-name><tp:taxon-name-part taxon-name-part-type="family">Asteraceae</tp:taxon-name-part></tp:taxon-name>).</article-title> <source>Botanical Review</source> <volume>74</volume>: <fpage>469</fpage>–<lpage>716</lpage>. doi: <ext-link xlink:type="simple" ext-link-type="doi" xlink:href="10.1007/s12229-008-9016-6">10.1007/s12229-008-9016-6</ext-link></mixed-citation></ref><ref id="B5"><mixed-citation xmlns:xlink="http://www.w3.org/1999/xlink" xlink:type="simple">
          <person-group><name name-style="western"><surname>Bittmann</surname><given-names>M</given-names></name></person-group> (<year>1990a</year>) <article-title>Die Gattung <tp:taxon-name><tp:taxon-name-part taxon-name-part-type="genus">Adenocaulon</tp:taxon-name-part></tp:taxon-name> (<tp:taxon-name><tp:taxon-name-part taxon-name-part-type="family">Compositae</tp:taxon-name-part></tp:taxon-name>): I. Morphologie.</article-title> <source>Candollea</source> <volume>45</volume>: <fpage>389</fpage>–<lpage>420</lpage>.</mixed-citation></ref><ref id="B6"><mixed-citation xmlns:xlink="http://www.w3.org/1999/xlink" xlink:type="simple">
          <person-group><name name-style="western"><surname>Bittmann</surname><given-names>M</given-names></name></person-group> (<year>1990b</year>) <article-title>Die Gattung <tp:taxon-name><tp:taxon-name-part taxon-name-part-type="genus">Adenocaulon</tp:taxon-name-part></tp:taxon-name> (<tp:taxon-name><tp:taxon-name-part taxon-name-part-type="family">Compositae</tp:taxon-name-part></tp:taxon-name>): II. Ökologie, Verbreitung und Systematik.</article-title> <source>Candollea</source> <volume>45</volume>: <fpage>493</fpage>–<lpage>518</lpage>.</mixed-citation></ref><ref id="B1"><mixed-citation xmlns:xlink="http://www.w3.org/1999/xlink" xlink:type="simple">
          <person-group><name name-style="western"><surname>Ayers</surname><given-names>JA</given-names></name></person-group> (<year>1900</year>) <article-title>Flower of <tp:taxon-name><tp:taxon-name-part taxon-name-part-type="genus">Adenocaulon</tp:taxon-name-part> <tp:taxon-name-part taxon-name-part-type="species">bicolor</tp:taxon-name-part></tp:taxon-name>.</article-title> <source>Botanical Gazette</source> <volume>59</volume>: <fpage>154</fpage>–<lpage>157</lpage>.</mixed-citation></ref><ref id="B7"><mixed-citation xmlns:xlink="http://www.w3.org/1999/xlink" xlink:type="simple">
          <person-group><name name-style="western"><surname>Blake</surname><given-names>SF</given-names></name></person-group> (<year>1934</year>) <article-title>New <tp:taxon-name><tp:taxon-name-part taxon-name-part-type="family">Asteraceae</tp:taxon-name-part></tp:taxon-name> from Guatemala collected by A. F. Skutch.</article-title> <source>Journal of the Washington Academy of Sciences</source> <volume>24</volume>: <fpage>431</fpage>–<lpage>443</lpage>. <ext-link xlink:type="simple" ext-link-type="uri" xlink:href="http://www.biodiversitylibrary.org/page/39918852#page/484/mode/1up">http://www.biodiversitylibrary.org/page/39918852#page/484/mode/1up</ext-link></mixed-citation></ref></ref-list></tp:taxon-treatment>
